# Supplementary material for: Machine Learning Based Analysis of Relations between Antigen Expression and Genetic Aberrations in Childhood B-Cell Precursor Acute Lymphoblastic Leukaemia
Source: J Clin Med. 2022 Apr 19;11(9):2281. doi: 10.3390/jcm11092281 (PMC9100578; doi:10.3390/jcm11092281)
Supplement: Supplementary file 1 [file jcm-11-02281-s001.zip]

Archive with 1 entries (1 files):
- supplementary_material.html
